# Supplementary material for: Investigating the Role of Brain Natriuretic Peptide (BNP) and N-Terminal-proBNP in Thrombosis and Acute Ischemic Stroke Etiology
Source: Int J Mol Sci. 2024 Mar 5;25(5):2999. doi: 10.3390/ijms25052999 (PMC10931830; doi:10.3390/ijms25052999)
Supplement: Supplementary file 1 [file ijms-25-02999-s001.zip]

Archive with 1 entries (1 files):
- ijms-2861155-supplementary.pdf
